# Supplementary material for: Allelic Variations in the Human Genes TMPRSS2 and CCR5, and the Resistance to Viral Infection by SARS-CoV-2
Source: Int J Mol Sci. 2022 Aug 15;23(16):9171. doi: 10.3390/ijms23169171 (PMC9409186; doi:10.3390/ijms23169171)
Supplement: Supplementary file 1 [file ijms-23-09171-s001.zip]

Archive with 1 entries (1 files):
- ijms-1810520-supplementary.xlsx
