# Supplementary material for: Allelic Variations in the Human Genes TMPRSS2 and CCR5, and the Resistance to Viral Infection by SARS-CoV-2
Source: Int J Mol Sci. 2022 Aug 15;23(16):9171. doi: 10.3390/ijms23169171 (PMC9409186; doi:10.3390/ijms23169171)
Supplement: Supplementary file 1 [file ijms-23-09171-s001.zip › ijms-1810520-supplementary.xlsx]

## Sheet: Subject data
Hospitalized - Family members	Code	Gender	age	disease severity*	SARS-CoV-2	TMPRSS2 - rs12329760	TMPRSS2 - rs35074065	CCR5 - rs333
Hospitalized	VR2381A	F	13.8822		not infected	C/C	C/C	WT/WT
Hospitalized	VR2382A	M	26.6027	P		C/C	delC/delC	WT/WT
Hospitalized	VR2383A	F	37.4466		not infected	C/C	C/delC	WT/D32
Hospitalized	VR2384A	M	11.7562		not infected	C/T	C/C	WT/WT
Hospitalized	VR2385A	M	32.5616	A		C/C	C/delC	WT/WT
Hospitalized	VR2386A	F	39.9315		not infected	C/C	C/delC	WT/WT
Hospitalized	VR2387A	M	26.674	A		C/C	C/C	WT/WT
Hospitalized	VR2388A	F	46.5014		not infected	C/C	C/delC	WT/WT
Hospitalized	VR2389A	F	34.0685	P		C/C	C/delC	WT/WT
Hospitalized	VR2390A	F	50.4356		not infected	C/T	delC/delC	WT/WT
Hospitalized	VR2391A	F	37.0685	A		C/T	C/delC	WT/WT
Hospitalized	VR2392A	M	19.674	S		C/C	delC/delC	WT/WT
Hospitalized	FRAX103A	F	25.9041	P		C/T	C/C	WT/WT
Hospitalized	VR2394A	F	26.5151	P		C/C	C/delC	WT/WT
Hospitalized	VR2395A	F	30.6301	P		C/C	C/delC	WT/WT
Hospitalized	VR2035A	M	18.2466	A		C/C	C/delC	WT/WT
Hospitalized	VR2386A	F	39.9315	P		C/C	delC/delC	WT/WT
Hospitalized	VR2397A	F	42.2082	S		C/C	C/delC	WT/WT
Hospitalized	VR2398A	F	56.3918	S		C/T	C/delC	WT/WT
Hospitalized	VR2399A	F	43.8959	S		C/C	C/delC	WT/D32
Hospitalized	VR2400A	F	61.0712	S		C/C	C/C	WT/WT
Hospitalized	VR2401A	F	43.2603	A		C/C	C/delC	WT/WT
Hospitalized	VR2402A	F	46.8877	S		C/C	delC/delC	WT/WT
Hospitalized	VR2403A	F	28.0548	P		C/C	C/delC	WT/WT
Hospitalized	VR2404A	F	50.6986	P		C/C	C/delC	WT/WT
Hospitalized	VR2405A	F	40.8247	S		C/C	delC/delC	WT/WT
Hospitalized	VR2406A	F	33.6822	P		C/C	C/C	WT/WT
Hospitalized	VR2407A	F	45.4685	P		C/C	C/delC	WT/WT
Hospitalized	VR2408A	F	37.1726	S		C/C	C/C	WT/WT
Hospitalized	VR2409A	F	62.4329		not infected	C/C	C/C	WT/WT
Hospitalized	VR2410A	F	42.4137	S		C/T	C/C	WT/WT
Hospitalized	VR2411A	F	38.5452	S		C/C	delC/delC	WT/WT
Hospitalized	VR2412A	F	51.7014	S		C/C	C/delC	WT/WT
Hospitalized	VR2413A	F	44.4082	S		C/C	delC/delC	WT/WT
Hospitalized	VR2414A	F	46.0822	S		C/C	C/delC	WT/WT
Hospitalized	VR2415A	F	55.6164		not infected	C/C	C/C	WT/WT
Hospitalized	VR2416A	F	52.2521	S		C/C	C/C	WT/WT
Hospitalized	VR2417A	F	44.0438	S		C/C	C/delC	WT/WT
Hospitalized	VR2418A	F	41.9425		not infected	C/C	C/C	WT/WT
Hospitalized	VR2419A	F	27.5699	S		C/C	C/delC	WT/WT
Hospitalized	VR2420A	F	58.4219	G		C/T	C/C	WT/D32
Hospitalized	VR2421A	F	46.6192		not infected	C/T	C/C	WT/WT
Hospitalized	VR2422A	F	48.4	P		C/C	C/delC	WT/WT
Hospitalized	VR2423A	F	49.5452	S		C/C	C/delC	WT/WT
Hospitalized	VR2424A	F	64.0493	S		T/T	C/C	WT/WT
Hospitalized	VR2425A	F	54.011	S		C/C	C/C	WT/WT
Hospitalized	VR2426A	F	51.8795	S		C/C	C/C	WT/WT
Hospitalized	VR2427A	F	73.1425	P		C/C	C/C	WT/WT
Hospitalized	VR2428A	F	66.0548		not infected	C/T	C/C	WT/WT
Hospitalized	VR2429A	F	54.4082	S		C/C	delC/delC	WT/WT
Hospitalized	VR2430A	F	48.9123	S		C/T	C/delC	WT/WT
Hospitalized	VR2431A	F	44.5178	S		C/T	C/delC	WT/WT
Hospitalized	VR2432A	F	47.8493	S		C/C	delC/delC	WT/WT
Hospitalized	VR2433A	F	38.9589	P		C/T	C/C	WT/D32
Hospitalized	VR2434A	F	31.3753	S		C/T	C/C	WT/WT
Hospitalized	VR2435A	F	52.8548	S		C/T	C/C	WT/WT
Hospitalized	VR2436A	F	31.8274	S		C/C	C/delC	WT/WT
Hospitalized	VR2437A	F	45.9589		not infected	C/T	C/delC	WT/WT
Hospitalized	VR2438A	F	39.4438	S		C/C	C/delC	WT/WT
Hospitalized	VR2439A	F	33.6164	G		C/T	C/delC	WT/WT
Hospitalized	VR2440A	F	43.9589	P		C/C	C/C	WT/WT
Hospitalized	VR2441A	F	52.0356	S		C/C	C/C	WT/WT
Hospitalized	VR2442A	F	52.0082	S		C/T	C/delC	WT/WT
Hospitalized	VR2443A	F	43	S		C/C	C/C	WT/WT
Hospitalized	VR_B-G	M	27	G		C/C	C/delC	WT/WT
Hospitalized	VR_B-M	F	31.8274	G		C/C	C/delC	WT/WT
Family 1	MABE	F	34.2164	P		C/C	C/delC	WT/WT
Family 1	MUAN	M	36.0849		not infected	C/C	C/delC	WT/WT
Family 2	GIPL	F	53.7041		not infected	C/T	C/delC	WT/WT
Family 2	SAST	M	63.1452	A		C/T	C/C	WT/WT
Family 2	SIGI	F	58.9973		not infected	C/C	C/delC	WT/WT
Family 3	SV01	M	12	S		C/T	C/C	WT/WT
Family 3	SV02	M	49		not infected	C/T	C/C	WT/WT
Family 3	SV03	F	17		not infected	T/T	C/C	WT/WT
Family 3	SV04	F	40		not infected	C/T	C/C	WT/WT
Family 4	SV05	F	59	G		T/T	C/delC	WT/D32
Family 4	SV06	M	22		not infected	C/T	delC/delC	WT/D32
Family 4	SV07	F	28		not infected	C/C	delC/delC	WT/WT
Family 5	SV08	F	23	S		C/C	delC/delC	WT/D32
Family 5	SV09	M	57		not infected	C/C	delC/delC	WT/WT
Family 5	SV10	M	15		not infected	C/C	delC/delC	WT/WT
Family 5	SV11	F	23		not infected	C/C	delC/delC	WT/D32
Family 5	SV12	F	51		not infected	C/C	C/delC	WT/D32
Family 6	SV13	F	52	S		C/C	C/delC	WT/WT
Family 6	SV14	M	56		not infected	C/C	C/C	WT/WT
Family 6	SV15	M	25		not infected	C/C	C/C	WT/WT
Family 7	SV16	F	49		not infected	C/C	delC/delC	WT/WT
Family 7	SV17	M	49	S		C/C	C/C	WT/WT
Family 7	SV18	F	20		not infected	C/C	C/delC	WT/WT
Family 7	SV19	M	16		not infected	C/C	C/delC	WT/WT
Family 8	SV20	F	51		not infected	C/C	delC/delC	WT/WT
Family 8	SV21	M	55		not infected	C/T	delC/delC	WT/WT
Family 8	SV22	M	23	S		C/T	delC/delC	WT/WT
Family 9	SV23	F	21	S		C/C	C/delC	WT/D32
Family 9	SV24	F	51		not infected	C/C	C/delC	WT/WT
Family 9	SV25	M	59	S		C/T	delC/delC	WT/D32
Family 10	SV26	F	20		not infected	C/C	C/delC	WT/WT
Family 10	SV27	F	40		not infected	C/C	C/C	WT/WT
Family 10	SV28	M	10		not infected	C/C	C/delC	WT/WT
Family 10	SV29	F	9		not infected	C/C	C/delC	WT/WT
Family 10	SV30	F	14		not infected	C/C	C/C	WT/WT
Family 10	SV31	M	33	S		C/T	C/delC	WT/WT
Legend*
A= Asymptomatic
P= Pauci-symptomatic
S= Symptomatic
G= Severe
